# Supplementary material for: Self-reported physical functioning and physical fitness in glioma patients
Source: Neurooncol Pract. 2025 Jul 31;13(1):149–61. doi: 10.1093/nop/npaf076 (PMC12965659; doi:10.1093/nop/npaf076)
Supplement: npaf076_Supplementary_Figure_1 [file npaf076_supplementary_figure_1.zip]

Archive with 5 entries (4 files):
- New folder/
- New folder/Figure captions supplementary.docx
- New folder/Supplementary figure 1.tif
- New folder/Supplementary figure 2.tif
- New folder/Supplementary figure 3.tiff
